# Supplementary material for: A human kinase yeast array for the identification of kinases modulating phosphorylation‐dependent protein–protein interactions
Source: Mol Syst Biol. 2022 Feb 28;18(3):e10820. doi: 10.15252/msb.202110820 (PMC8883442; doi:10.15252/msb.202110820)
Supplement: Supplementary file 2 — Dataset EV1 [file MSB-18-e10820-s006.xlsx]

## Sheet: EV1_legend
		Information about 73 different conditions (33 unique treatments) which were successfully evaluated for at least one of the four strains. A total 243 condition – strain pairs were considered.
	Condition	Numbering for Condition
	NB	Minimal medium nitrogen base Y/N
	Glucose 2%	Glucose in medium Y/N
	CuSO4	Copper 2+ concentration
	Treatment	Treatment group
	Addition	Chemicals added
	Comment	Comment
	BY4742	Condition evaluated in strain B
	L40	Condition evaluated in strain L
	W203	Condition evaluated in strain W
	Y258	Condition evaluated in strain Y

## Sheet: EV1_Conditions
Condition	NB	Glucose 2%	CuSO4	Treatment	Addition	Comment	BY4742	L40	W203	Y258
1	y	y	20 µM	Cu	20 µM -96 well	96-well format	B1	L1	W1	Y1
2	y	y	-	Ctrl	-	first control	B2	L2	W2	Y2
3	y	y	20 µM	Cu	20 µM		B3	L3	W3	Y3
4	y	y	30 µM	Cu	30 µM		B4	L4	W4	Y4
5	y	y	40 µM	Cu	40 µM		B5	L5	W5	Y5
6	y	y	50 µM	Cu	50 µM		B6	L6	W6	Y6
7	y	y	60 µM	Cu	60 µM		B7	L7	W7	Y7
8	y	n	20 µM	Saccharose	4% Saccharose		B8	L8	W8	Y8
9	y	n	20 µM	Ethanol	2% Ethanol		B9	L9	W9
11	y	n	20 µM	Galactose	2% Galactose		B11	L11	W11
12	y	n	20 µM	Glycerol	2% Glycerol		B12	L12	W12
13	y	n	20 µM	Raffinose	2% Raffinose		B13	L13	W13
14	y	y	20 µM	CaCl2	200 mM CaCl2		B14	L14	W14
15	y	y	20 µM	NaCl	0.2 M NaCl		B15	L15	W15	Y15
16	y	y	20 µM	NaCl	0.5 M NaCl		B16	L16	W16	Y16
17	y	y	20 µM	NaCl	1 M NaCl		B17	L17	W17
18	y	y	20 µM	Sorbitol	1 M Sorbitol		B18	L18	W18	Y18
19	y	y	20 µM	Sorbitol	1.5 M Sorbitol		B19	L19	W19	Y19
21	y	y	20 µM	DMSO	1% DMSO		B21	L21	W21	Y21
22	y	y	20 µM	DMSO	3% DMSO		B22		W22	Y22
23	y	y	20 µM	Temp	20°C		B23	L23	W23	Y23
24	y	y	20 µM	Temp	25°C		B24	L24	W24	Y24
25	y	y	20 µM	Temp	37°C		B25		W25
29	y	y	20 µM	pH	pH 2.5		B29	L29	W29	Y29
30	y	y	20 µM	pH	pH 3.1		B30	L30	W30	Y30
31	y	y	20 µM	pH	pH 4.5		B31	L31	W31	Y31
33	y	y	20 µM	Guanidinum	5 mM Guanidinum HCl		B33	L33	W33	Y33
34	y	y	20 µM	Urea	5 mM Urea		B34	L34	W34	Y34
36	n	y	20 µM	YPD	YPD		B36	L36	W36	Y36
37	y	y	-	Ctrl	-	second control	B37	L37	W37	Y37
38	y	y	20 µM	Cu	20 µM Cu	384-well format	B38	L38	W38	Y38
39	y	y		Cu	100 µM Cu		B39	L39	W39	Y39
40	y	y		Cu	200 µM Cu		B40	L40	W40	Y40
41	y	y		Cu	300 µM Cu		B41	L41	W41	Y41
42	y	y		Cu	500 µM Cu		B42	L42	W42
43	y	y		Cu	750 µM Cu		B43	L43
44	y	y		Cu	1000 µM Cu		B44	L44
50	y	y	20 µM	DMSO	2% DMSO		B50	L50	W50
51	y	y	20 µM	NiSO4	0.75 mM NiSO4		B51			Y51
53	y	y	20 µM	MnCl2	2 mM MnCl2		B53	L53	W53	Y53
54	y	y	20 µM	MnCl2	4 mM MnCl2		B54	L54	W54	Y54
55	y	y	20 µM	MnCl2	8 mM MnCl2		B55	L55	W55	Y55
63	y	y	20 µM	Na2MoO4	25 mM Na2MoO4		B63	L63	W63	Y63
64	y	y	20 µM	Na2MoO4	50 mM Na2MoO4		B64	L64	W64	Y64
65	y	y	20 µM	Na2MoO4	75 mM Na2MoO4		B65	L65	W65	Y65
66	y	y	20 µM	CoCl2	1 mM CoCl2		B66		W66	Y66
69	y	y	20 µM	K3[Fe(CN)6]	0.1 mM K3[Fe(CN)6]		B69	L69	W69
70	y	y	20 µM	K3[Fe(CN)6]	0.5 mM K3[Fe(CN)6]		B70	L70	W70
71	y	y	20 µM	K3[Fe(CN)6]	1 mM K3[Fe(CN)6]		B71	L71	W71
72	y	y	20 µM	LiCl	10 mM LiCl		B72	L72	W72
73	y	y	20 µM	LiCl	50 mM LiCl		B73	L73	W73
74	y	y	20 µM	LiCl	100 mM LiCl		B74	L74	W74
75	y	y	20 µM	Deoxycholic acid	0.02% Deoxycholic acid		B75	L75	W75	Y75
76	y	y	20 µM	Deoxycholic acid	0.2% Deoxycholic acid		B76			Y76
77	y	y	20 µM	NP-40	0.02% NP-40		B77	L77	W77
78	y	y	20 µM	NP-40	0.2% NP-40		B78	L78	W78
79	y	y	20 µM	Tween	0.02% Tween		B79	L79	W79
80	y	y	20 µM	Tween	0.2% Tween		B80	L80	W80
86	y	y	20 µM	UV	1 min UV	UV directly after restamp			W86
91	y	y	20 µM	EGTA	5 mM EGTA		B91	L91	W91	Y91
92	y	y	20 µM	EGTA	20 mM EGTA		B92	L92	W92	Y92
99	y	y	20 µM	NaF	50 mM NaF			L99
101	y	y	20 µM	NaIO4	0.5 mM NaIO4				W101
105	y	y	20 µM	PMSF	0.5 mM PMSF		B105	L105	W105	Y105
106	y	y	20 µM	PMSF	1 mM PMSF		B106	L106	W106	Y106
107	y	y	20 µM	PMSF	2 mM PMSF		B107	L107	W107	Y107
108	y	y	20 µM	PABA	0.65 g/L PABA		B108			Y108
109	y	y	20 µM	PABA	1 g/L PABA		B109			Y109
110	y	y	20 µM	PABA	1.6 g/L PABA		B110
111	y	y	20 µM	Vanadate	1.5 mM Vanadate		B111	L111	W111	Y111
112	y	y	20 µM	Vanadate	3 mM Vanadate		B112
113	y	y	20 µM	Methanol	2% Methanol		B113	L113	W113	Y113
999	y	y	-	Ctrl	-	384-well format	B999	L999	W999	Y999
