# Supplementary material for: A human kinase yeast array for the identification of kinases modulating phosphorylation‐dependent protein–protein interactions
Source: Mol Syst Biol. 2022 Feb 28;18(3):e10820. doi: 10.15252/msb.202110820 (PMC8883442; doi:10.15252/msb.202110820)
Supplement: Supplementary file 3 — Dataset EV2 [file MSB-18-e10820-s005.xlsx]

## Sheet: EV2_legend
		Kinase growth effects according to conditions and yeast strains.
	GeneID	Entrez GeneID for Kinase
	Strain	Yeast Strain
	Condition	Condition number => EV1
	Value	Growth Reduction Value 1-3

## Sheet: EV2_Screen_data
GeneID	Strain	Condition	Value
27	B	14	1
27	B	15	1
27	B	69	1
27	B	106	1
27	L	43	1
27	L	69	1
27	L	70	2
27	L	71	1
27	W	12	3
27	W	25	3
27	W	29	2
27	W	86	3
27	W	111	1
27	Y	8	1
27	Y	107	2
27	Y	111	1
90	B	63	1
90	B	65	1
90	B	76	1
90	B	110	1.5
90	L	71	1
90	L	78	1
90	W	77	1
90	W	86	1.5
90	Y	16	1
90	Y	34	1
90	Y	54	1
90	Y	111	1
90	Y	113	1
91	B	999	3
91	L	69	1
91	L	99	1
91	L	107	2.5
91	W	63	1
91	Y	65	1
91	Y	105	1
92	B	71	1
92	B	74	1
92	L	12	1
92	L	71	1
92	L	99	1
92	L	107	2.3
92	W	63	2
92	W	66	1
92	W	74	1
92	W	78	2
92	Y	15	1
92	Y	29	1
93	B	78	1
93	L	70	2
93	L	71	3
93	L	77	1
93	L	78	2
93	L	79	1
93	L	91	1
93	W	12	1
93	W	63	1
93	Y	54	1
93	Y	66	1
93	Y	76	1
94	B	74	1
94	B	78	1
94	B	110	1
94	L	69	2
94	L	72	1
94	L	99	1
94	L	107	1
94	W	17	1
94	W	63	1
94	W	74	1
94	Y	3	1
94	Y	6	1
94	Y	7	1
94	Y	16	1
94	Y	29	1
94	Y	31	1
94	Y	34	1
94	Y	41	1
94	Y	54	1.5
94	Y	92	1
94	Y	107	1
94	Y	111	2
156	B	44	1
156	B	78	1
156	B	110	1
156	L	69	1
156	L	70	1
156	L	71	1
156	L	78	1
156	L	80	1
156	L	99	1
156	W	25	2
156	W	63	3
156	W	86	1
156	Y	55	1
156	Y	63	1
156	Y	64	1
156	Y	66	1
156	Y	76	1
156	Y	109	1
207	B	66	1
207	B	71	1
207	B	74	1
207	B	110	1.2
207	L	44	1
207	L	55	1
207	L	69	1
207	L	71	1
207	L	92	1
207	L	99	1
207	L	106	1
207	L	107	2.3
207	W	66	1
207	W	69	1
207	W	70	1
207	W	71	2
207	W	72	1
207	W	73	1.2
207	W	74	2.5
207	W	77	1
207	W	78	1.8
207	W	79	1.3
207	W	80	1.2
207	W	86	1
207	Y	15	1
207	Y	16	1
207	Y	18	1
207	Y	21	1
207	Y	22	2
207	Y	23	1
207	Y	29	2
207	Y	30	1
207	Y	33	1
207	Y	34	1
207	Y	36	1
207	Y	64	1
207	Y	66	1
207	Y	111	1
208	B	5	1
208	B	8	1
208	B	9	1
208	B	11	1
208	B	12	2
208	B	15	1.5
208	B	17	1
208	B	23	1
208	B	63	1
208	B	64	1
208	B	65	1
208	B	66	2
208	B	70	2
208	B	71	1
208	B	72	1
208	B	73	1
208	B	74	2
208	B	76	1.3
208	B	77	1
208	B	78	1
208	B	79	1.5
208	B	80	2
208	B	91	1
208	B	110	1
208	L	29	1
208	L	63	1
208	L	69	2
208	L	113	1
208	W	3	1
208	W	9	1
208	W	22	1
208	W	25	2
208	W	29	2
208	W	70	1.5
208	W	71	2
208	W	73	1
208	W	74	2
208	W	77	1.5
208	W	78	1
208	W	86	1
208	Y	4	1
208	Y	5	1
208	Y	6	1.5
208	Y	8	1
208	Y	15	2
208	Y	16	2.3
208	Y	18	2
208	Y	21	1.5
208	Y	22	1.5
208	Y	23	1.5
208	Y	24	3
208	Y	29	1.5
208	Y	30	1.3
208	Y	31	1.3
208	Y	33	1.3
208	Y	34	1.8
208	Y	36	2
208	Y	41	2
208	Y	54	1
208	Y	66	1.3
208	Y	106	1
208	Y	107	2.5
208	Y	108	1
208	Y	111	1
269	B	74	1
269	B	79	1
269	B	80	2
269	B	107	1
269	L	64	1
269	L	65	1
269	L	92	1
269	L	99	2
269	W	78	1
269	Y	41	1
269	Y	54	1
269	Y	64	1
269	Y	66	1
269	Y	107	1
369	B	44	1
369	B	70	1
369	B	73	1
369	B	78	1
369	B	80	1
369	B	110	1
369	L	55	1
369	L	71	1
369	W	25	1.5
369	W	69	1
369	W	70	1
369	W	71	1
369	W	77	1
369	W	78	1
369	Y	16	2
369	Y	41	2
369	Y	105	1
369	Y	109	1
558	B	44	1
558	B	110	1
558	L	6	1
558	L	17	1
558	L	54	1
558	L	55	1
558	L	77	1
558	L	99	1
558	W	25	2
558	W	29	2
558	W	63	2
558	W	70	1
558	W	71	1
558	W	73	1
558	W	74	1
558	W	77	1
558	W	78	1
558	W	86	1.5
558	Y	22	3
558	Y	41	1
558	Y	54	1
558	Y	55	1
640	B	41	1
640	B	43	1
640	B	69	1
640	B	70	2
640	B	71	2
640	B	73	1
640	B	74	2
640	B	77	1
640	B	78	1
640	B	80	1
640	B	112	1
640	L	43	1
640	L	44	1
640	L	63	1
640	L	71	1
640	L	99	1
640	L	106	1
640	L	107	2.5
640	L	111	2
640	W	66	1
640	W	74	1
640	Y	1	1
640	Y	3	1
640	Y	4	1
640	Y	5	2
640	Y	6	2
640	Y	7	1
640	Y	8	1
640	Y	15	2
640	Y	16	2
640	Y	18	1
640	Y	29	3
640	Y	30	2
640	Y	31	1
640	Y	34	1
640	Y	40	1
640	Y	41	3
640	Y	66	2
657	B	9	1
657	B	11	1
657	B	12	1
657	B	69	1
657	B	76	1
657	B	110	1
657	L	8	1
657	L	9	2
657	L	69	2
657	L	71	1
657	L	78	1
657	L	92	1
657	W	12	1
657	W	25	2
657	W	29	2
657	W	86	1
657	W	101	1
657	Y	15	1
657	Y	16	2
657	Y	34	1
657	Y	41	3
657	Y	66	2
657	Y	91	1
657	Y	106	1
657	Y	107	2
657	Y	111	1
657	Y	113	1
658	B	17	2
658	B	63	1
658	B	74	1
658	L	69	1
658	L	70	2
658	L	71	1.5
658	L	99	1
658	L	107	1
658	W	74	1
658	Y	4	1
658	Y	54	1
658	Y	55	1
658	Y	64	1
658	Y	65	1
658	Y	66	2
659	B	70	1
659	B	74	1
659	B	76	1
659	B	77	1
659	B	79	1
659	B	80	1
659	B	92	1
659	L	71	1
659	L	79	1
659	L	99	1
659	L	107	1.5
659	W	74	1
659	W	78	1
659	W	80	1
659	Y	54	1
659	Y	66	1.5
659	Y	105	1
659	Y	107	1
659	Y	109	1
660	B	44	1
660	B	110	1
660	B	112	1
660	L	55	1
660	L	72	1
660	L	77	1
660	L	78	1
660	W	25	1
660	W	86	2
660	Y	55	1
660	Y	66	1
660	Y	109	1
695	B	5	1
695	B	66	1
695	B	70	1
695	B	71	2
695	B	72	1
695	B	73	1
695	B	74	1
695	B	77	1
695	B	78	1
695	B	80	1
695	B	999	3
695	L	12	1
695	L	69	1
695	L	71	1.5
695	L	72	1
695	L	78	2
695	L	91	1
695	L	99	1
695	L	107	3
695	W	70	1
695	W	71	1
695	W	74	1
695	W	79	1
695	W	86	2
695	Y	2	2
695	Y	3	1
695	Y	5	1
695	Y	6	1
695	Y	15	1
695	Y	16	3
695	Y	18	2
695	Y	21	1.5
695	Y	22	2
695	Y	23	1.5
695	Y	24	1
695	Y	29	1
695	Y	34	1
695	Y	54	2
695	Y	55	1
695	Y	66	1.5
699	B	5	1
699	B	15	1
699	B	64	1
699	B	70	1
699	B	71	1
699	B	72	1
699	B	74	1
699	B	77	2
699	B	999	3
699	L	2	1
699	L	3	1
699	L	4	1
699	L	14	2
699	L	17	1
699	L	18	1
699	L	70	3
699	L	106	1
699	L	107	3
699	W	12	1
699	W	17	1
699	W	22	1
699	W	25	1
699	W	64	1
699	W	71	1
699	W	999	3
699	Y	15	1
699	Y	16	2.3
699	Y	18	2
699	Y	29	2
699	Y	30	1
699	Y	33	2
699	Y	54	1
699	Y	64	1
699	Y	76	1
699	Y	106	1
699	Y	107	3
699	Y	108	1
699	Y	999	3
701	B	34	1
701	B	66	1.5
701	B	72	1
701	B	74	1
701	B	76	1
701	B	77	1
701	B	78	1
701	B	79	2
701	B	109	1
701	B	110	1
701	B	112	1
701	L	9	2
701	W	66	2
701	W	73	1
701	W	74	1
701	W	77	2
701	W	78	2
701	W	79	1
701	W	80	1
701	W	86	3
701	Y	22	2.5
701	Y	29	2
701	Y	30	2
701	Y	34	1
701	Y	55	1
701	Y	66	1
701	Y	107	1
701	Y	109	1
814	B	2	1
814	B	5	1
814	B	9	1
814	B	16	1
814	B	65	1
814	B	70	1
814	B	75	1
814	B	109	1
814	B	110	1
814	B	112	1
814	L	43	1
814	L	55	1
814	L	63	1
814	L	70	1
814	L	71	1
814	L	72	1
814	L	77	1
814	L	78	1
814	L	79	1
814	L	91	1
814	L	92	2
814	L	107	2
814	W	25	3
814	W	29	2
814	W	63	1
814	W	73	1
814	W	74	1
814	W	101	2.5
814	Y	33	1
814	Y	34	1
814	Y	54	1
814	Y	55	2
814	Y	66	1
814	Y	75	1
814	Y	91	1
814	Y	106	1
814	Y	107	1
814	Y	109	1
815	B	17	1
815	B	53	1
815	B	66	3
815	B	70	1
815	B	71	1
815	B	72	2
815	B	77	1
815	B	109	1
815	B	110	1
815	L	9	3
815	L	12	2
815	L	17	3
815	L	29	1
815	L	34	1
815	L	69	1
815	W	9	1
815	W	18	1
815	W	25	3
815	W	29	1
815	W	42	1
815	W	55	1
815	W	66	1.5
815	W	70	1
815	W	73	1
815	W	77	1
815	W	80	1
815	W	86	1
815	Y	7	1
815	Y	21	1
815	Y	22	1
815	Y	23	1
815	Y	24	1
815	Y	29	2
815	Y	30	2
815	Y	31	1
815	Y	33	1
815	Y	34	2
815	Y	41	2
815	Y	54	1
815	Y	66	1
815	Y	107	1
816	B	43	1
816	B	44	1
816	B	66	1
816	B	109	2
816	B	110	1
816	L	17	1
816	L	43	1
816	L	63	1
816	L	65	1
816	L	77	1
816	L	78	1
816	L	79	1
816	L	80	1
816	L	99	1
816	L	107	2
816	W	25	3
816	W	66	1
816	W	78	2
816	W	86	1
816	Y	1	1
816	Y	16	2
816	Y	18	1
816	Y	23	1
816	Y	29	3
816	Y	30	3
816	Y	31	1
816	Y	33	1
816	Y	34	1
816	Y	39	1
816	Y	40	1
816	Y	41	3
816	Y	51	1
816	Y	63	1
816	Y	64	1
816	Y	66	1
816	Y	106	1
816	Y	107	1
816	Y	109	1
817	B	2	1
817	B	3	1
817	B	5	1
817	B	9	1
817	B	17	3
817	B	22	1
817	B	63	1
817	B	64	1
817	B	75	1
817	B	91	1
817	B	92	2
817	B	109	1.5
817	B	110	1
817	B	112	1
817	L	9	3
817	L	17	2
817	L	19	2
817	L	69	1
817	L	70	1
817	L	71	1
817	W	25	1
817	W	29	2
817	W	66	1
817	W	74	2
817	W	77	1
817	W	79	1
817	W	80	1
817	W	86	3
817	W	101	1
817	Y	2	1
817	Y	3	1
817	Y	5	1
817	Y	6	1
817	Y	7	1
817	Y	15	3
817	Y	16	2
817	Y	18	1
817	Y	21	2
817	Y	22	1
817	Y	23	1
817	Y	24	1
817	Y	31	1
817	Y	33	1
817	Y	34	1
817	Y	41	1.3
817	Y	54	1
817	Y	55	1
817	Y	66	1.3
817	Y	106	1
817	Y	107	3
817	Y	111	1
818	B	9	1
818	B	11	1
818	B	12	1.5
818	B	18	1
818	B	64	1
818	B	65	1
818	B	69	1
818	B	70	1
818	B	71	1
818	B	76	1
818	B	92	1
818	B	109	1
818	L	9	2.3
818	L	17	2
818	L	43	1
818	L	64	1
818	L	71	1
818	L	79	1
818	L	80	1
818	L	91	1
818	L	92	2
818	L	99	1
818	L	107	1.5
818	W	9	1
818	W	11	1
818	W	12	1
818	W	23	1
818	W	25	2
818	W	29	2
818	W	63	2
818	W	71	1
818	W	86	2
818	W	101	1
818	Y	4	1
818	Y	5	1
818	Y	6	2
818	Y	7	2
818	Y	16	2.5
818	Y	18	3
818	Y	19	3
818	Y	30	3
818	Y	31	2
818	Y	33	2
818	Y	34	3
818	Y	36	1
818	Y	41	1.7
818	Y	53	1
818	Y	54	1
818	Y	55	1
818	Y	63	1
818	Y	64	1
818	Y	65	1
818	Y	66	1.7
818	Y	91	1
818	Y	105	1
818	Y	106	2
818	Y	107	1
818	Y	109	1
818	Y	111	1
818	Y	113	1
1017	B	9	1
1017	B	14	3
1017	B	16	1
1017	B	17	1.5
1017	B	25	3
1017	B	29	1
1017	B	41	1
1017	B	42	1
1017	B	43	2
1017	B	44	2
1017	B	63	1
1017	B	64	1
1017	B	65	1
1017	B	66	1
1017	B	69	1
1017	B	70	1
1017	B	71	1
1017	B	73	1
1017	B	74	1
1017	B	76	1
1017	B	78	1
1017	B	79	1
1017	B	80	2
1017	B	107	1
1017	B	108	1
1017	B	109	2
1017	B	110	1.7
1017	B	112	1
1017	L	1	1
1017	L	4	1
1017	L	5	1
1017	L	6	2
1017	L	8	2
1017	L	9	3
1017	L	11	3
1017	L	12	3
1017	L	13	1.7
1017	L	14	2.3
1017	L	17	2.5
1017	L	29	2.7
1017	L	30	2.5
1017	L	33	3
1017	L	40	1
1017	L	41	1
1017	L	42	2
1017	L	43	2.5
1017	L	44	2.5
1017	L	50	2
1017	L	54	1
1017	L	55	2
1017	L	69	2
1017	L	70	2
1017	L	71	2.5
1017	L	72	2
1017	L	73	2
1017	L	74	2.3
1017	L	77	2.5
1017	L	78	1.7
1017	L	79	1.7
1017	L	80	2
1017	L	92	1
1017	L	106	1
1017	L	107	2.3
1017	L	111	2
1017	L	113	1
1017	W	1	3
1017	W	3	2
1017	W	4	2
1017	W	7	3
1017	W	9	2
1017	W	11	1
1017	W	12	2.5
1017	W	13	3
1017	W	14	2
1017	W	17	2
1017	W	21	3
1017	W	22	3
1017	W	23	2
1017	W	24	1
1017	W	25	2.3
1017	W	29	3
1017	W	30	3
1017	W	31	2
1017	W	33	2
1017	W	34	2
1017	W	40	1
1017	W	41	3
1017	W	42	2
1017	W	50	1
1017	W	54	1
1017	W	55	1
1017	W	63	2
1017	W	64	1
1017	W	65	3
1017	W	66	1.7
1017	W	70	1
1017	W	71	1
1017	W	72	1
1017	W	73	1
1017	W	74	1.7
1017	W	75	1
1017	W	77	2
1017	W	78	2
1017	W	79	2
1017	W	80	1.5
1017	W	91	1
1017	W	92	1
1017	W	101	2
1017	W	111	1
1017	Y	1	2.5
1017	Y	3	3
1017	Y	4	3
1017	Y	5	3
1017	Y	6	3
1017	Y	7	3
1017	Y	8	2
1017	Y	15	2.8
1017	Y	16	2.5
1017	Y	18	2.5
1017	Y	21	3
1017	Y	22	3
1017	Y	23	3
1017	Y	24	1.5
1017	Y	29	3
1017	Y	30	3
1017	Y	31	3
1017	Y	33	3
1017	Y	34	3
1017	Y	38	1
1017	Y	39	1.5
1017	Y	40	2.5
1017	Y	41	3
1017	Y	51	2
1017	Y	53	1.5
1017	Y	54	1.7
1017	Y	55	2
1017	Y	64	1
1017	Y	66	2.2
1017	Y	75	1
1017	Y	76	1
1017	Y	91	1
1017	Y	92	1.5
1017	Y	105	1.3
1017	Y	106	1.7
1017	Y	107	2.5
1017	Y	108	1.5
1017	Y	109	1
1017	Y	111	2
1017	Y	113	1
1018	B	17	1
1018	B	36	1
1018	B	43	1
1018	B	44	2
1018	B	55	1
1018	B	63	1
1018	B	64	1
1018	B	65	1
1018	B	66	2
1018	B	70	1
1018	B	72	1
1018	B	73	1
1018	B	74	1
1018	B	76	1
1018	B	77	1
1018	B	78	2
1018	B	91	1
1018	B	92	1
1018	B	109	1
1018	B	110	1
1018	L	6	2
1018	L	9	2
1018	L	17	2
1018	L	29	1
1018	L	43	3
1018	L	44	2
1018	L	54	1
1018	L	55	1
1018	L	74	1
1018	L	77	1
1018	L	78	1
1018	L	99	1
1018	L	107	1
1018	W	1	1
1018	W	7	1
1018	W	9	1
1018	W	12	1
1018	W	17	2
1018	W	18	1
1018	W	25	3
1018	W	29	3
1018	W	30	2
1018	W	41	1
1018	W	42	1
1018	W	63	1
1018	W	73	1
1018	W	74	2
1018	W	86	1
1018	W	111	1
1018	Y	1	1.5
1018	Y	3	1
1018	Y	4	3
1018	Y	5	3
1018	Y	6	2.5
1018	Y	7	3
1018	Y	8	1
1018	Y	15	2
1018	Y	16	2.5
1018	Y	18	3
1018	Y	19	2
1018	Y	21	2
1018	Y	22	3
1018	Y	23	1.5
1018	Y	24	1
1018	Y	29	3
1018	Y	30	3
1018	Y	31	2
1018	Y	33	1.5
1018	Y	34	2
1018	Y	40	1
1018	Y	41	3
1018	Y	66	1
1018	Y	107	1
1018	Y	108	1
1019	B	9	1
1019	B	17	2
1019	B	43	1
1019	B	66	2
1019	B	70	1
1019	B	71	2
1019	B	72	1
1019	B	73	2
1019	B	74	1
1019	B	75	1
1019	B	77	1
1019	B	78	1
1019	B	79	1
1019	B	80	2
1019	L	17	1.5
1019	L	64	1
1019	L	65	1
1019	L	71	1
1019	L	91	1
1019	L	92	2
1019	L	99	1
1019	L	107	2
1019	W	25	2
1019	W	29	1.5
1019	W	63	1
1019	W	74	1
1019	W	80	1
1019	Y	3	1
1019	Y	4	1
1019	Y	15	1
1019	Y	16	1.7
1019	Y	23	1
1019	Y	33	3
1019	Y	34	2
1019	Y	41	2.3
1019	Y	54	1
1019	Y	55	1
1019	Y	66	1.3
1019	Y	105	1
1019	Y	106	1
1019	Y	107	1.7
1019	Y	108	1
1019	Y	111	1
1020	B	51	2
1020	B	63	1
1020	B	66	2
1020	B	70	1
1020	B	71	1
1020	B	72	1
1020	B	73	1.5
1020	B	74	1.3
1020	B	77	1
1020	B	78	1
1020	B	79	1
1020	B	80	1
1020	B	106	1
1020	B	109	1
1020	B	110	1
1020	B	112	3
1020	L	6	2
1020	L	69	1
1020	L	70	1.5
1020	L	71	2
1020	L	72	1
1020	L	78	1
1020	L	91	1
1020	L	92	1
1020	W	12	1
1020	W	74	1
1020	W	78	1
1020	W	86	1
1020	Y	18	2.3
1020	Y	33	1
1020	Y	34	1
1020	Y	54	2
1020	Y	66	1
1020	Y	91	1
1020	Y	109	1
1021	B	66	3
1021	B	72	1
1021	B	73	1
1021	B	74	1
1021	B	110	1
1021	B	112	3
1021	L	9	2
1021	L	12	2
1021	L	92	2
1021	L	99	1
1021	L	107	1
1021	W	66	1.5
1021	W	70	1
1021	W	71	1
1021	W	72	1
1021	W	73	1.5
1021	W	74	1.5
1021	W	77	1
1021	W	78	1
1021	W	79	1
1021	W	92	1
1021	Y	4	1
1021	Y	18	1.5
1021	Y	22	3
1021	Y	29	1
1021	Y	30	1
1021	Y	33	1
1021	Y	34	1
1021	Y	36	1
1021	Y	41	2
1021	Y	54	1
1021	Y	64	1
1021	Y	65	1
1022	B	14	3
1022	B	30	1
1022	B	42	1
1022	B	43	1.7
1022	B	44	1.7
1022	B	66	1
1022	B	70	2
1022	B	71	3
1022	B	77	1
1022	B	78	2
1022	B	110	2
1022	L	6	3
1022	L	14	2
1022	L	17	1
1022	L	42	1
1022	L	43	2
1022	L	44	2.5
1022	L	54	1
1022	L	55	1
1022	L	64	1
1022	L	65	1
1022	L	74	1
1022	L	77	2
1022	L	78	1
1022	L	79	1
1022	L	91	1
1022	L	92	1
1022	L	99	1
1022	L	106	1
1022	L	107	2.3
1022	L	111	1.5
1022	L	113	1
1022	W	12	1
1022	W	74	1
1022	W	78	1
1022	W	79	1
1022	W	80	1
1022	W	86	1
1022	Y	1	2
1022	Y	3	1
1022	Y	4	2
1022	Y	5	3
1022	Y	6	2
1022	Y	7	1.5
1022	Y	8	3
1022	Y	15	1.8
1022	Y	16	2.2
1022	Y	18	2.5
1022	Y	19	2
1022	Y	21	2
1022	Y	22	2
1022	Y	23	2
1022	Y	24	3
1022	Y	29	2
1022	Y	30	2
1022	Y	31	2.5
1022	Y	33	2
1022	Y	34	2
1022	Y	36	1
1022	Y	40	1.5
1022	Y	41	2.7
1022	Y	54	1
1022	Y	66	3
1022	Y	111	1
1024	L	107	3
1025	B	17	1
1025	B	66	1
1025	B	91	2
1025	B	105	1
1025	B	999	3
1025	L	9	2
1025	L	55	1
1025	W	17	1
1025	W	25	2
1025	W	29	2
1025	W	71	1
1025	W	86	3
1025	W	101	1
1025	Y	4	1
1025	Y	15	1
1025	Y	16	2
1025	Y	23	1
1025	Y	30	1
1025	Y	33	1
1025	Y	34	1
1025	Y	41	1
1025	Y	54	1
1025	Y	55	1
1025	Y	63	1
1025	Y	64	1
1025	Y	66	2
1025	Y	75	1
1025	Y	105	1
1025	Y	106	3
1025	Y	107	3
1025	Y	109	1
1025	Y	111	1.5
1025	Y	999	3
1111	B	1	1
1111	B	44	1
1111	B	64	1
1111	B	65	1
1111	B	70	1
1111	B	71	1
1111	B	76	1
1111	B	91	1
1111	B	110	1
1111	L	9	2.2
1111	L	12	1
1111	L	17	3
1111	L	55	1
1111	L	70	1
1111	L	71	1.3
1111	L	77	1
1111	L	78	1
1111	W	25	1.7
1111	W	29	2
1111	W	71	1
1111	W	86	1
1195	B	15	1
1195	B	64	1
1195	B	65	1
1195	B	71	1
1195	B	76	1
1195	B	110	1
1195	L	69	1
1195	L	70	1
1195	L	71	1
1195	L	74	1
1195	L	78	1
1195	L	79	1
1195	L	80	1
1195	L	99	1
1195	L	106	1
1195	L	107	3
1195	W	25	1
1195	W	29	1
1195	W	63	2
1195	W	65	1
1195	W	86	1
1195	Y	54	1
1195	Y	66	1
1196	B	17	2
1196	B	66	1.2
1196	B	72	1
1196	B	74	1
1196	B	78	1
1196	B	80	1
1196	B	112	1
1196	L	69	1
1196	L	70	2
1196	L	71	1
1196	L	78	1.3
1196	L	99	1
1196	L	106	1
1196	L	107	2
1196	W	12	3
1196	W	63	1
1196	W	70	1
1196	W	71	1
1196	W	74	1
1196	W	78	2
1196	Y	2	2
1196	Y	3	1
1196	Y	6	1
1196	Y	7	1
1196	Y	8	1
1196	Y	15	2
1196	Y	16	2
1196	Y	18	1
1196	Y	21	1
1196	Y	22	3
1196	Y	23	1
1196	Y	24	1
1196	Y	29	1
1196	Y	33	1
1196	Y	34	2
1196	Y	36	1
1196	Y	41	1
1196	Y	53	1
1196	Y	54	1
1196	Y	55	1
1196	Y	66	1
1196	Y	92	1
1196	Y	107	1
1196	Y	111	1.3
1198	B	71	1
1198	B	80	1
1198	B	110	2
1198	L	6	1
1198	L	12	1.7
1198	L	55	1
1198	L	65	3
1198	L	78	1
1198	L	92	1
1198	L	99	1
1198	L	107	1
1198	W	66	1
1198	W	78	1
1198	Y	15	2
1198	Y	16	3
1198	Y	18	1
1198	Y	22	1
1198	Y	29	1
1198	Y	54	1
1198	Y	66	1
1263	B	9	1
1263	B	12	3
1263	B	25	2
1263	B	44	1
1263	B	106	1
1263	B	109	1
1263	B	110	1
1263	B	112	1
1263	L	9	3
1263	L	11	2
1263	L	12	2.3
1263	L	13	2
1263	L	14	3
1263	L	16	3
1263	L	17	2.3
1263	L	42	1
1263	L	43	3
1263	L	44	2
1263	L	74	1
1263	L	99	1
1263	L	107	1
1263	W	12	1.5
1263	W	25	2.5
1263	W	29	2
1263	W	30	2
1263	W	42	1
1263	W	86	1
1263	Y	1	1
1263	Y	3	2
1263	Y	4	1
1263	Y	7	2
1263	Y	15	1
1263	Y	16	3
1263	Y	18	2
1263	Y	21	1
1263	Y	22	1
1263	Y	29	3
1263	Y	30	3
1263	Y	31	2
1263	Y	33	1
1263	Y	34	1
1263	Y	40	1
1263	Y	41	2
1263	Y	54	1
1326	B	29	2
1326	B	44	1
1326	Y	3	1
1326	Y	4	1
1326	Y	5	1
1326	Y	6	2
1326	Y	7	1
1326	Y	15	1
1326	Y	16	3
1326	Y	18	3
1326	Y	31	1
1326	Y	33	2
1326	Y	34	2
1326	Y	41	1
1326	Y	54	1
1326	Y	66	1
1326	Y	107	3
1326	Y	111	1
1432	B	1	1.5
1432	B	3	1
1432	B	9	1
1432	B	11	2
1432	B	12	3
1432	B	13	1.7
1432	B	14	2
1432	B	17	1
1432	B	25	2
1432	B	29	2
1432	B	30	1
1432	B	40	1
1432	B	41	2
1432	B	42	2
1432	B	43	3
1432	B	44	2.5
1432	B	51	1
1432	B	54	1
1432	B	63	1
1432	B	64	1
1432	B	65	1
1432	B	66	2
1432	B	72	1
1432	B	73	1
1432	B	74	1
1432	B	77	1
1432	B	78	3
1432	B	79	1
1432	B	80	1
1432	B	106	1
1432	B	108	1
1432	B	109	1.5
1432	B	110	1.3
1432	B	112	3
1432	L	1	2.3
1432	L	2	2
1432	L	3	2
1432	L	4	2.5
1432	L	5	1.7
1432	L	6	3
1432	L	7	3
1432	L	8	2.2
1432	L	9	2.7
1432	L	11	3
1432	L	12	3
1432	L	13	2.8
1432	L	14	3
1432	L	15	3
1432	L	16	3
1432	L	17	2.3
1432	L	18	2
1432	L	19	3
1432	L	21	2
1432	L	23	1
1432	L	24	3
1432	L	29	3
1432	L	30	3
1432	L	31	2
1432	L	33	3
1432	L	34	1.5
1432	L	37	3
1432	L	38	2
1432	L	39	1.7
1432	L	40	2
1432	L	41	2.3
1432	L	42	2.7
1432	L	43	3
1432	L	44	2.8
1432	L	50	1.7
1432	L	53	2
1432	L	54	2.5
1432	L	55	2
1432	L	63	2.5
1432	L	64	2
1432	L	65	2.5
1432	L	69	3
1432	L	70	2
1432	L	71	2.5
1432	L	72	1.8
1432	L	73	2.7
1432	L	74	2.2
1432	L	75	3
1432	L	77	2.2
1432	L	78	2.5
1432	L	79	2.2
1432	L	80	2.2
1432	L	91	2.3
1432	L	92	2
1432	L	99	1.5
1432	L	105	1.7
1432	L	106	1.8
1432	L	107	3
1432	L	111	2.2
1432	L	113	1.7
1432	W	1	3
1432	W	3	3
1432	W	4	2
1432	W	5	3
1432	W	6	3
1432	W	7	2
1432	W	9	2
1432	W	11	2
1432	W	12	2.7
1432	W	13	2.5
1432	W	14	2.8
1432	W	15	1.5
1432	W	16	2.3
1432	W	17	2.7
1432	W	18	2.5
1432	W	21	1
1432	W	22	2
1432	W	24	1
1432	W	25	2.7
1432	W	29	3
1432	W	30	2.2
1432	W	31	2
1432	W	33	2
1432	W	34	1.5
1432	W	40	1
1432	W	41	3
1432	W	42	2.3
1432	W	55	1
1432	W	63	1.5
1432	W	64	2.3
1432	W	65	2.7
1432	W	66	3
1432	W	70	1
1432	W	71	1
1432	W	72	1
1432	W	73	1.7
1432	W	74	1.8
1432	W	75	2
1432	W	77	2
1432	W	78	2.3
1432	W	79	1.3
1432	W	80	1.3
1432	W	86	2
1432	W	91	1
1432	W	107	1.5
1432	W	111	1.2
1432	Y	1	2.5
1432	Y	3	3
1432	Y	4	3
1432	Y	5	3
1432	Y	6	3
1432	Y	7	3
1432	Y	8	3
1432	Y	15	2.8
1432	Y	16	3
1432	Y	18	2.5
1432	Y	19	3
1432	Y	21	2.2
1432	Y	22	2.3
1432	Y	23	3
1432	Y	24	2.5
1432	Y	29	2.8
1432	Y	30	3
1432	Y	31	3
1432	Y	33	2.5
1432	Y	34	3
1432	Y	36	1
1432	Y	38	1
1432	Y	39	2
1432	Y	40	3
1432	Y	41	3
1432	Y	51	2
1432	Y	53	1
1432	Y	54	2
1432	Y	55	1
1432	Y	63	1
1432	Y	64	1.8
1432	Y	65	1.2
1432	Y	66	2.5
1432	Y	75	1
1432	Y	92	1
1432	Y	105	1
1432	Y	106	1
1432	Y	107	2.2
1432	Y	108	1.5
1432	Y	109	1.5
1432	Y	111	2.3
1432	Y	113	1
1445	B	74	1
1445	B	76	1
1445	B	78	1
1445	B	91	1
1445	B	109	2
1445	B	110	1
1445	L	6	3
1445	L	63	1
1445	L	64	1
1445	L	65	1
1445	L	91	1
1445	L	92	1
1445	L	99	1
1445	W	12	1
1445	W	25	1
1445	W	66	1
1445	W	74	1
1445	W	78	2
1445	W	79	1
1445	W	86	1
1445	Y	6	1
1445	Y	7	1
1445	Y	15	2
1445	Y	16	2
1445	Y	18	2
1445	Y	21	1.5
1445	Y	22	1
1445	Y	23	1
1445	Y	29	2
1445	Y	30	1.7
1445	Y	31	2
1445	Y	33	2
1445	Y	34	2
1445	Y	41	3
1445	Y	54	1
1445	Y	66	2
1452	B	44	1
1452	B	64	1
1452	B	65	1
1452	B	70	1
1452	B	71	3
1452	B	76	2
1452	B	91	1
1452	L	63	2
1452	L	64	2.5
1452	L	65	2.5
1452	L	91	2
1452	L	92	2
1452	L	99	1
1452	W	12	1.5
1452	W	78	1
1452	Y	21	1
1452	Y	23	1
1452	Y	29	2
1452	Y	30	1
1452	Y	31	1
1452	Y	33	1
1452	Y	34	2
1452	Y	36	2
1452	Y	54	1
1452	Y	66	1
1452	Y	76	1
1452	Y	109	1
1453	B	50	1
1453	B	66	1
1453	B	70	1
1453	B	71	1
1453	B	72	1
1453	B	73	1
1453	B	74	1
1453	B	77	1
1453	B	78	1
1453	B	79	2
1453	B	80	1
1453	B	110	1
1453	L	71	1
1453	L	77	1
1453	W	74	1
1453	W	77	1
1453	W	79	1
1453	Y	54	1
1453	Y	63	1
1453	Y	107	1
1454	B	12	1
1454	B	29	1
1454	B	63	1
1454	B	64	2
1454	B	65	1
1454	B	66	1
1454	B	69	1
1454	B	70	1
1454	B	71	1
1454	B	72	1
1454	B	73	1
1454	B	74	1
1454	B	76	1
1454	B	78	3
1454	B	79	1
1454	B	80	1
1454	B	91	2
1454	B	92	2
1454	B	109	1
1454	B	110	1
1454	L	63	1
1454	L	65	1
1454	L	91	2
1454	L	92	2
1454	L	107	1
1454	W	29	2
1454	W	77	1
1454	W	78	1
1454	Y	5	1
1454	Y	7	1
1454	Y	15	2
1454	Y	16	2
1454	Y	18	2
1454	Y	19	3
1454	Y	21	2
1454	Y	23	1
1454	Y	29	1
1454	Y	30	1
1454	Y	31	2
1454	Y	33	1
1454	Y	34	1.5
1454	Y	54	1
1454	Y	66	2
1454	Y	107	1.5
1454	Y	111	1
1455	B	65	1
1455	B	66	1
1455	B	69	2
1455	B	71	1
1455	B	72	1
1455	B	73	1
1455	B	74	1
1455	L	44	1
1455	L	70	1
1455	L	71	1
1455	L	78	1
1455	L	99	1
1455	L	107	1.5
1455	W	74	1.5
1455	Y	1	1
1455	Y	54	1
1455	Y	66	1
1456	B	63	2
1456	B	64	1
1456	B	91	1
1456	B	92	1
1456	B	110	1
1456	L	69	1
1456	L	70	1
1456	L	71	2
1456	L	77	1
1456	L	78	2
1456	W	25	3
1456	W	79	1
1457	B	65	1
1457	B	66	1
1457	B	69	1
1457	B	71	1
1457	B	76	1
1457	L	55	1
1457	L	63	1.3
1457	L	64	2.3
1457	L	65	2.3
1457	L	72	1
1457	L	78	1
1457	L	91	1.7
1457	L	92	2.3
1457	L	99	2
1457	W	12	1
1457	W	25	1
1457	W	29	1
1457	W	64	1
1457	W	74	1
1457	W	86	1
1457	Y	4	1
1457	Y	5	1
1457	Y	7	1
1457	Y	16	1
1457	Y	18	1
1457	Y	21	2
1457	Y	22	3
1457	Y	29	1.5
1457	Y	30	3
1457	Y	31	1
1457	Y	33	1
1457	Y	34	2
1459	B	18	1
1459	B	51	1
1459	B	63	2
1459	B	64	3
1459	B	65	1.3
1459	B	66	2
1459	B	69	1.5
1459	B	70	1.5
1459	B	71	2
1459	B	72	1
1459	B	73	1
1459	B	74	1.5
1459	B	76	1.7
1459	B	78	1
1459	B	80	1
1459	B	91	1
1459	B	92	1
1459	B	109	1
1459	B	110	1
1459	B	112	1
1459	L	17	1
1459	L	55	1
1459	L	63	1
1459	L	64	2
1459	L	65	1.7
1459	L	69	1
1459	L	70	2
1459	L	71	2
1459	L	72	1
1459	L	75	1
1459	L	78	1
1459	L	91	1
1459	L	92	2
1459	L	99	1
1459	L	107	3
1459	L	111	1
1459	W	12	3
1459	W	17	1
1459	W	25	1.8
1459	W	29	2
1459	W	63	2
1459	W	70	1
1459	W	71	2
1459	W	74	1
1459	W	78	1
1459	W	999	3
1459	Y	2	2
1459	Y	3	1.5
1459	Y	4	1
1459	Y	5	1
1459	Y	6	1
1459	Y	7	1
1459	Y	15	2
1459	Y	16	2
1459	Y	18	2
1459	Y	21	1
1459	Y	22	1
1459	Y	29	2
1459	Y	30	2
1459	Y	33	1
1459	Y	34	2
1459	Y	41	1
1459	Y	54	2
1459	Y	66	1
1459	Y	107	1
1612	B	29	2
1612	B	33	1
1612	B	34	1
1612	B	66	1
1612	B	70	1
1612	B	72	1
1612	B	76	1
1612	B	79	1
1612	B	91	1
1612	B	110	1
1612	L	63	2
1612	L	64	3
1612	L	65	1
1612	L	70	2
1612	L	71	2
1612	L	91	3
1612	L	92	2
1612	L	99	1
1612	L	106	1
1612	L	107	3
1612	L	113	1
1612	W	12	1
1612	W	21	1
1612	W	22	1
1612	W	25	1
1612	W	29	1
1612	W	30	2
1612	W	31	1
1612	W	33	1
1612	W	34	1
1612	W	78	1
1612	Y	15	1
1612	Y	16	2
1612	Y	34	1
1612	Y	38	1
1612	Y	39	1
1612	Y	63	1
1612	Y	66	1
1612	Y	109	1
1969	B	11	1
1969	B	12	1
1969	B	17	2
1969	B	29	1
1969	B	44	2
1969	B	69	2
1969	B	70	1
1969	B	71	1
1969	B	110	1
1969	B	112	1
1969	L	9	2.3
1969	L	17	2
1969	L	55	1
1969	L	99	1
1969	W	22	2
1969	W	25	1.7
1969	W	29	2
1969	W	70	1
1969	W	74	1.5
1969	W	79	1
1969	W	101	1
1969	W	999	3
1969	Y	33	1
1969	Y	34	1
1969	Y	55	1
1969	Y	64	1
1969	Y	66	1
1969	Y	91	1
1969	Y	999	3
2011	B	39	1
2011	B	44	1
2011	B	69	1
2011	B	71	2
2011	B	76	1
2011	B	109	1
2011	L	1	2
2011	L	3	1
2011	L	4	2
2011	L	5	1
2011	L	6	3
2011	L	7	1
2011	L	9	2.5
2011	L	11	3
2011	L	12	3
2011	L	13	3
2011	L	14	1
2011	L	17	1
2011	L	21	2
2011	L	29	3
2011	L	30	3
2011	L	34	1
2011	L	40	1
2011	L	41	2
2011	L	42	2.5
2011	L	43	2
2011	L	44	2
2011	L	50	3
2011	L	54	1
2011	L	55	1.5
2011	L	70	1
2011	L	71	1
2011	L	72	1.5
2011	L	73	1
2011	L	74	1.5
2011	L	75	1
2011	L	77	2
2011	L	78	1.5
2011	L	79	1
2011	L	80	1
2011	L	92	1
2011	L	99	1
2011	L	106	1
2011	L	107	3
2011	L	111	1
2011	L	113	1
2011	W	4	1
2011	W	6	2
2011	W	7	2
2011	W	11	1
2011	W	12	3
2011	W	21	1.5
2011	W	22	3
2011	W	25	3
2011	W	29	2
2011	W	30	1
2011	W	41	1
2011	W	42	2
2011	W	50	1
2011	W	63	1
2011	W	64	1.5
2011	W	65	1.5
2011	W	73	1
2011	W	74	2
2011	W	86	3
2011	W	101	2.3
2011	W	111	1
2011	Y	1	2
2011	Y	4	1
2011	Y	6	1
2011	Y	21	1
2011	Y	22	3
2011	Y	29	2
2011	Y	30	1
2011	Y	31	1
2011	Y	34	1
2011	Y	41	1
2047	B	110	1
2047	L	69	1
2047	L	78	2
2047	L	79	1
2047	L	92	1
2047	L	107	3
2047	W	63	1
2047	W	66	1
2047	Y	15	2
2047	Y	16	1
2047	Y	64	1
2047	Y	108	2
2185	B	51	1
2185	B	66	1
2185	B	70	1
2185	W	25	3
2185	W	77	1
2185	Y	66	1
2241	B	1	2
2241	B	13	1
2241	B	17	1
2241	B	29	2
2241	B	30	2
2241	B	33	1
2241	B	34	1.5
2241	B	43	1
2241	B	44	1
2241	B	51	1
2241	B	53	3
2241	B	55	1
2241	B	70	1
2241	B	71	3
2241	B	72	1
2241	B	73	1
2241	B	74	1
2241	B	77	2
2241	B	78	1
2241	B	79	2
2241	B	80	2
2241	B	107	1
2241	B	110	1
2241	B	111	1
2241	B	112	2
2241	B	113	1
2241	L	1	1
2241	L	6	3
2241	L	9	3
2241	L	13	1
2241	L	14	3
2241	L	17	3
2241	L	21	2
2241	L	29	3
2241	L	30	2
2241	L	34	1
2241	L	40	1
2241	L	41	1
2241	L	42	1
2241	L	43	1
2241	L	44	1
2241	L	63	1
2241	L	91	1
2241	L	92	1
2241	L	99	1
2241	L	105	1
2241	L	107	1
2241	L	111	1
2241	W	1	1
2241	W	7	1
2241	W	14	1.5
2241	W	22	3
2241	W	25	2
2241	W	29	2
2241	W	30	1
2241	W	42	2
2241	W	50	1
2241	W	54	1
2241	W	66	1
2241	W	70	1
2241	W	74	1
2241	W	77	1
2241	W	78	1
2241	W	79	1
2241	W	80	1.5
2241	W	86	3
2241	W	111	2
2241	Y	3	1
2241	Y	4	2
2241	Y	6	1
2241	Y	15	2
2241	Y	16	2.5
2241	Y	18	2
2241	Y	21	2
2241	Y	22	1
2241	Y	23	1
2241	Y	24	1
2241	Y	29	1
2241	Y	30	1.5
2241	Y	31	1
2241	Y	33	1
2241	Y	53	1
2241	Y	54	2
2241	Y	55	1
2241	Y	66	2.5
2241	Y	107	2.5
2241	Y	108	1
2242	B	70	1
2242	B	999	3
2242	L	13	2
2242	L	70	1
2242	W	25	1
2242	W	999	3
2242	Y	75	1
2260	B	70	2
2260	B	71	1
2260	B	72	1
[truncated: 7,950 more rows]
