# Supplementary material for: A human kinase yeast array for the identification of kinases modulating phosphorylation‐dependent protein–protein interactions
Source: Mol Syst Biol. 2022 Feb 28;18(3):e10820. doi: 10.15252/msb.202110820 (PMC8883442; doi:10.15252/msb.202110820)
Supplement: Supplementary file 4 — Dataset EV3 [file MSB-18-e10820-s002.xlsx]

## Sheet: EV3_legend
		Number of conditions with growth effects for kinases and binned values.
	Rank	Activity Rank for Kinase
	GeneID	Entrez GeneID for Kinase
	BY4742 count	Number of Conditions with phenotpye in strain B
	L40 count	Number of Conditions with phenotpye in strain L
	W203 count	Number of Conditions with phenotpye in strain W
	Y258 count	Number of Conditions with phenotpye in strain Y
	BY4742 binned	Number of Conditions with phenotpye grouped in 4 bins strain B
	L40 binned	Number of Conditions with phenotpye grouped in 4 bins strain L
	W203 binned	Number of Conditions with phenotpye grouped in 4 bins strain W
	Y258 binned	Number of Conditions with phenotpye grouped in 4 bins strain Y
	Activity	Activity Classification for Kinase

## Sheet: EV3_Kinase_Ranking_Data
Rank	GeneID	BY4742 count	L40 count	W203 count	Y258 count	BY4742 binned	L40 binned	W203 binned	Y258 binned	Activity
1	1018	20	13	16	25	4	4	4	4	most active
2	1017	28	37	44	40	4	4	4	4	most active
3	1432	34	60	46	42	4	4	4	4	most active
4	2241	26	22	19	20	4	4	4	4	most active
5	2268	51	56	34	33	4	4	4	4	most active
6	2534	19	44	24	30	4	4	4	4	most active
7	3055	63	60	57	39	4	4	4	4	most active
8	4140	17	33	23	26	4	4	4	4	most active
9	5578	44	55	39	25	4	4	4	4	most active
10	5583	16	46	10	36	4	4	4	4	most active
11	5600	20	33	17	29	4	4	4	4	most active
12	5607	22	13	9	28	4	4	4	4	most active
13	5747	17	21	14	32	4	4	4	4	most active
14	6714	19	39	17	29	4	4	4	4	most active
15	8767	16	18	15	21	4	4	4	4	most active
16	10783	24	39	11	28	4	4	4	4	most active
17	130399	22	24	10	27	4	4	4	4	most active
18	5128	13	13	12	12	4	4	4	3	most active
19	1459	20	16	10	19	4	4	4	3	most active
20	6790	28	26	39	15	4	4	4	3	most active
21	8798	15	24	20	10	4	4	4	3	most active
22	9149	24	38	16	16	4	4	4	3	most active
23	55872	13	15	10	14	4	4	4	3	most active
24	83983	16	37	7	20	4	4	3	4	most active
25	65975	21	19	8	11	4	4	3	3	most active
26	11040	24	41	6	17	4	4	3	3	most active
27	81629	14	13	6	17	4	4	3	3	most active
28	57147	15	10	8	19	4	3	3	3	most active
29	51265	14	11	11	21	4	3	4	4	most active
30	5566	70	10	63	22	4	3	4	4	most active
31	57761	14	10	14	27	4	3	4	4	most active
32	8711	14	12	19	15	4	3	4	3	most active
33	3656	16	9	12	17	4	3	4	3	most active
34	5567	12	12	10	12	3	3	4	3	most active
35	4751	11	12	10	17	3	3	4	3	most active
36	818	12	11	10	27	3	3	4	4	most active
37	5894	18	9	4	12	4	3	2	3	most active
38	1019	14	8	5	16	4	3	2	3	most active
39	3932	14	10	5	7	4	3	2	2	most active
40	1020	16	8	4	7	4	3	2	2	most active
41	11329	11	7	4	18	3	2	2	3	most active
42	5582	8	7	3	12	3	2	2	3	most active
43	1454	20	5	3	17	4	2	2	3	most active
44	9943	16	9	8	8	4	3	3	2	most active
45	9262	13	6	8	8	4	2	3	2	most active
46	5598	13	10	4	31	4	3	2	4	most active
47	5594	14	9	5	23	4	3	2	4	most active
48	23012	13	12	3	28	4	3	2	4	most active
49	84254	13	10	3	22	4	3	2	4	most active
50	7525	14	9	6	26	4	3	3	4	most active
51	5590	22	12	8	26	4	3	3	4	most active
52	415116	23	33	2	22	4	4	1	4	most active
53	814	10	12	6	10	3	3	3	3	high
54	699	9	9	7	13	3	3	3	3	high
55	1263	8	13	6	17	3	4	3	3	high
56	10769	12	28	13	19	3	4	4	3	high
57	79934	7	13	6	11	2	4	3	3	high
58	23604	12	35	15	29	3	4	4	4	high
59	5159	10	22	10	22	3	4	4	4	high
60	10733	9	13	7	21	3	4	3	4	high
61	1022	11	21	6	26	3	4	3	4	high
62	5579	7	49	15	19	2	4	4	3	high
63	2011	6	40	21	10	2	4	4	3	high
64	6788	5	13	10	14	2	4	4	3	high
65	6885	6	17	16	23	2	4	4	4	high
66	5588	7	56	12	31	2	4	4	4	high
67	207	4	8	12	14	1	3	4	3	high
68	7535	7	5	5	11	2	2	2	3	high
69	657	6	6	5	10	2	2	2	3	high
70	51347	6	6	3	15	2	2	2	3	high
71	816	5	10	4	19	2	3	2	3	high
72	5129	5	6	6	12	2	2	3	3	high
73	1445	6	7	7	16	2	2	3	3	high
74	1457	5	9	6	12	2	3	3	3	high
75	51701	5	16	3	21	2	4	2	4	high
76	65018	5	20	5	15	2	4	2	3	high
77	11200	4	14	10	7	1	4	4	2	high
78	5871	2	13	8	6	1	4	3	2	high
79	10298	6	11	7	8	2	3	3	2	high
80	166614	1	10	7	6	1	3	3	2	high
81	7444	7	16	12	3	2	4	4	1	high
82	3611	7	8	9	4	2	3	4	1	high
83	5603	6	14	7	3	2	4	3	1	high
84	5261	10	12	9	5	3	3	4	2	high
85	1612	10	11	10	8	3	3	4	2	high
86	5604	12	12	9	7	3	3	4	2	high
87	122011	13	10	11	5	4	3	4	2	high
88	6794	16	9	11	6	4	3	4	2	high
89	10494	19	15	60	5	4	4	4	2	high
90	150094	15	10	13	4	4	3	4	1	high
91	23678	25	39	4	2	4	4	2	1	high
92	51135	8	14	3	3	3	4	2	1	high
93	5599	9	14	5	4	3	4	2	1	high
94	4342	10	12	6	4	3	3	3	1	high
95	1111	9	8	4	0	3	3	2	0	high
96	5606	10	10	2	29	3	3	1	4	high
97	2932	12	9	2	21	3	3	1	4	high
98	3985	12	5	2	24	3	2	1	4	high
99	5170	8	6	0	23	3	2	0	4	high
100	57787	9	6	2	11	3	2	1	3	high
101	4067	10	5	1	16	3	2	1	3	high
102	1452	7	6	2	12	2	2	1	3	high
103	204851	14	4	3	26	4	1	2	4	high
104	85366	20	2	5	24	4	1	2	4	high
105	23387	21	2	1	23	4	1	1	4	high
106	5610	6	3	3	18	2	1	2	3	high
107	2261	5	4	3	10	2	1	2	3	high
108	94	3	4	3	12	1	1	2	3	high
109	29904	7	4	5	21	2	1	2	4	high
110	6198	3	2	3	20	1	1	2	4	high
111	9252	6	0	4	26	2	0	2	4	high
112	5568	6	5	4	20	2	2	2	4	high
113	4752	5	7	5	21	2	2	2	4	high
114	7867	7	7	2	30	2	2	1	4	high
115	53944	4	5	5	28	1	2	2	4	high
116	5058	7	5	9	13	2	2	4	3	high
117	1021	6	5	10	12	2	2	4	3	high
118	815	9	6	12	14	3	2	4	3	high
119	79012	8	7	7	18	3	2	3	3	high
120	8550	10	7	8	11	3	2	3	3	high
121	9212	7	7	63	30	2	2	4	4	high
122	6197	5	6	7	24	2	2	3	4	high
123	1196	7	7	6	24	2	2	3	4	high
124	1025	5	2	6	20	2	1	3	4	high
125	5127	12	3	8	28	3	1	3	4	high
126	817	14	6	9	22	4	2	4	4	high
127	208	24	4	12	24	4	1	4	4	high
128	57172	14	6	6	16	4	2	3	3	high
129	5292	27	1	6	12	4	1	3	3	high
130	29959	3	5	6	5	1	2	3	2	high
131	6446	4	6	8	6	1	2	3	2	high
132	5609	2	7	5	7	1	2	2	2	high
133	156	3	6	3	6	1	2	2	2	high
134	56997	4	3	6	9	1	1	3	2	high
135	2444	4	4	7	5	1	1	3	2	high
136	140609	3	3	3	5	1	1	2	2	high
137	7786	0	1	4	5	0	1	2	2	high
138	3718	0	1	3	8	0	1	2	2	high
139	3702	0	1	3	15	0	1	2	3	high
140	10000	4	4	15	19	1	1	4	3	high
141	4296	1	2	11	17	1	1	4	3	high
142	282974	5	1	6	4	2	1	3	1	high
143	369	6	2	6	4	2	1	3	1	high
144	2931	3	4	7	1	1	1	3	1	high
145	5592	1	7	13	2	1	2	4	1	high
146	558	2	6	10	4	1	2	4	1	high
147	6850	5	5	6	6	2	2	3	2	high
148	6196	6	6	8	4	2	2	3	1	high
149	56924	5	6	7	0	2	2	3	0	high
150	30849	11	0	9	1	3	0	4	1	high
151	27347	5	3	3	6	2	1	2	2	moderate
152	659	7	4	3	5	2	1	2	2	moderate
153	84197	5	3	1	5	2	1	1	2	moderate
154	5596	5	1	1	8	2	1	1	2	moderate
155	11183	6	1	3	4	2	1	2	1	moderate
156	8558	5	2	5	3	2	1	2	1	moderate
157	57143	5	3	1	2	2	1	1	1	moderate
158	4145	5	1	2	3	2	1	1	1	moderate
159	5585	8	4	4	4	3	1	2	1	moderate
160	1453	12	2	3	3	3	1	2	1	moderate
161	8536	11	4	2	1	3	1	1	1	moderate
162	4638	9	3	1	1	3	1	1	1	moderate
163	7443	9	4	2	6	3	1	1	2	moderate
164	1969	10	4	8	7	3	1	3	2	moderate
165	701	11	1	8	8	3	1	3	2	moderate
166	55437	9	3	8	5	3	1	3	2	moderate
167	284086	9	2	3	5	3	1	2	2	moderate
168	8428	12	7	5	5	3	2	2	2	moderate
169	2870	10	5	3	9	3	2	2	2	moderate
170	5562	10	11	3	5	3	3	2	2	moderate
171	11213	7	7	3	6	2	2	2	2	moderate
172	10110	6	6	3	6	2	2	2	2	moderate
173	27102	8	5	4	2	3	2	2	1	moderate
174	149420	11	7	2	2	3	2	1	1	moderate
175	54986	16	7	2	5	4	2	1	2	moderate
176	2868	14	6	0	2	4	2	0	1	moderate
177	167359	9	10	4	15	3	3	2	3	moderate
178	695	11	8	5	16	3	3	2	3	moderate
179	640	11	8	2	17	3	3	1	3	moderate
180	7272	12	25	4	19	3	4	2	3	moderate
181	10420	9	24	2	10	3	4	1	3	moderate
182	57118	9	13	2	7	3	4	1	2	moderate
183	5601	10	12	2	6	3	3	1	2	moderate
184	10461	7	15	2	7	2	4	1	2	moderate
185	83942	9	29	4	5	3	4	2	2	moderate
186	9874	9	17	3	8	3	4	2	2	moderate
187	6733	10	19	7	6	3	4	3	2	moderate
188	5605	6	13	8	8	2	4	3	2	moderate
189	5062	5	34	4	8	2	4	2	2	moderate
190	29110	4	11	1	5	1	3	1	2	moderate
191	1198	3	8	2	7	1	3	1	2	moderate
192	51776	4	10	2	13	1	3	1	3	moderate
193	8317	1	13	0	10	1	4	0	3	moderate
194	7297	4	15	4	3	1	4	2	1	moderate
195	8445	3	16	0	4	1	4	0	1	moderate
196	5597	4	5	2	6	1	2	1	2	moderate
197	658	3	5	1	6	1	2	1	2	moderate
198	6416	4	7	1	9	1	2	1	2	moderate
199	269	4	4	1	5	1	1	1	2	moderate
200	90	4	2	2	5	1	1	1	2	moderate
201	146057	1	2	1	8	1	1	1	2	moderate
202	5608	4	4	2	18	1	1	1	3	moderate
203	5563	2	2	1	10	1	1	1	3	moderate
204	7048	1	2	2	17	1	1	1	3	moderate
205	79858	4	1	2	10	1	1	1	3	moderate
206	10188	3	5	1	11	1	2	1	3	moderate
207	147746	2	6	0	7	1	2	0	2	moderate
208	440275	3	2	0	16	1	1	0	3	moderate
209	1326	2	0	0	16	1	0	0	3	moderate
210	22848	0	1	0	17	0	1	0	3	moderate
211	55351	1	4	0	4	1	1	0	1	moderate
212	5753	4	2	0	2	1	1	0	1	moderate
213	22858	1	5	0	3	1	2	0	1	moderate
214	93627	7	4	0	3	2	1	0	1	moderate
215	65061	5	0	0	9	2	0	0	2	moderate
216	91	1	3	1	2	1	1	1	1	moderate
217	660	3	4	2	3	1	1	1	1	moderate
218	2242	2	2	2	1	1	1	1	1	moderate
219	5347	4	2	2	1	1	1	1	1	moderate
220	5584	2	2	2	3	1	1	1	1	moderate
221	6041	1	1	1	1	1	1	1	1	moderate
222	7075	2	4	1	3	1	1	1	1	moderate
223	92	2	4	4	2	1	1	2	1	moderate
224	27	4	4	5	3	1	1	2	1	moderate
225	6195	2	4	4	3	1	1	2	1	moderate
226	10922	4	4	5	2	1	1	2	1	moderate
227	81788	1	3	4	1	1	1	2	1	moderate
228	9020	0	4	2	1	0	1	1	1	moderate
229	3717	0	2	2	3	0	1	1	1	moderate
230	83931	3	0	1	5	1	0	1	2	moderate
231	8986	2	0	3	3	1	0	2	1	moderate
232	4117	1	0	1	3	1	0	1	1	moderate
233	2185	3	0	2	1	1	0	1	1	moderate
234	8444	0	0	1	2	0	0	1	1	moderate
235	7294	0	0	1	0	0	0	1	0	moderate
236	26576	0	2	0	2	0	1	0	1	moderate
237	1024	0	1	0	0	0	1	0	0	moderate
238	9641	0	0	0	2	0	0	0	1	moderate
239	5602	1	2	1	0	1	1	1	0	moderate
240	3480	3	3	2	0	1	1	1	0	moderate
241	29941	1	2	0	0	1	1	0	0	moderate
242	91807	1	0	0	0	1	0	0	0	moderate
243	2260	7	12	5	2	2	3	2	1	moderate
244	1195	6	10	5	2	2	3	2	1	moderate
245	83694	6	10	4	3	2	3	2	1	moderate
246	7010	5	6	5	2	2	2	2	1	moderate
247	2264	5	5	3	1	2	2	2	1	moderate
248	8576	6	7	5	4	2	2	2	1	moderate
249	8569	4	9	4	3	1	3	2	1	moderate
250	7006	2	8	4	2	1	3	2	1	moderate
251	57144	3	8	4	1	1	3	2	1	moderate
252	7301	1	5	3	2	1	2	2	1	moderate
253	7016	3	6	4	2	1	2	2	1	moderate
254	11011	3	7	4	4	1	2	2	1	moderate
255	2047	1	5	2	4	1	2	1	1	moderate
256	93	1	6	2	3	1	2	1	1	moderate
257	6300	4	6	2	4	1	2	1	1	moderate
258	28951	3	5	1	1	1	2	1	1	moderate
259	1455	7	6	1	3	2	2	1	1	moderate
260	10645	2	10	1	0	1	3	1	0	moderate
261	85481	4	6	2	0	1	2	1	0	moderate
262	9748	0	6	3	2	0	2	2	1	moderate
263	27330	5	2	4	0	2	1	2	0	moderate
264	55589	2	3	5	0	1	1	2	0	moderate
265	1456	5	5	2	0	2	2	1	0	moderate
266	5595	5	1	2	0	2	1	1	0	moderate
