# Supplementary material for: A human kinase yeast array for the identification of kinases modulating phosphorylation‐dependent protein–protein interactions
Source: Mol Syst Biol. 2022 Feb 28;18(3):e10820. doi: 10.15252/msb.202110820 (PMC8883442; doi:10.15252/msb.202110820)
Supplement: Supplementary file 5 — Dataset EV4 [file MSB-18-e10820-s004.xlsx]

## Sheet: EV4_legend
		Information about the 266 human kinases assayed for activity in yeast. Activity ranks are based on binning the number of conditions where growth reduction was observed in each strain (0-4) followed by clustering (Figure 1). Annotations shown in Figure 3 are listed.
	Rank	Activity Rank for Kinase
	GeneID	Entrez GeneID for Kinase
	Name	Kinase Symbol
	Group	Kinase Group
	Family	Kinase Family
	Kinase	KinaseGroup_KinaseSymbol
	Activity	Activity Classification for Kinase
	CancerAssociation	Number of Disease Name Annotation for Cancer types
	Dark kinome	Member of the Dark Kinome Y
	Number of Tissues	Number of tissues expressed (1-31)
	StengthWhenExpressed	Average expression strength = relative Abundance (0-9)

## Sheet: EV4_Kinases
Rank	GeneID	Name	Group	Family	Kinase	Activity	CancerAssociation	Dark kinome	Number of Tissues	StengthWhenExpressed
1	1018	CDK3	CMGC	CDK	CMGC_CDK3	most active	1		30	1.67742
2	1017	CDK2	CMGC	CDK	CMGC_CDK2	most active	6		31	2.5625
3	1432	MAPK14	CMGC	MAPK	CMGC_p38alpha	most active	5		25	6.69231
4	2241	FER	TK	Fer	TK_Fer	most active	2		5	3.5
5	2268	FGR	TK	Src	TK_Fgr	most active			15	1.8
6	2534	FYN	TK	Src	TK_Fyn	most active	6		24	1.76
7	3055	HCK	TK	Src	TK_HCK	most active	4		22	1.65217
8	4140	MARK3	CAMK	CAMKL	CAMK_MARK3	most active		Y	5	1.33333
9	5578	PRKCA	AGC	PKC	AGC_PKCalpha	most active	3		22	5.90909
10	5583	PRKCH	AGC	PKC	AGC_PKCeta	most active	1		8	1.75
11	5600	MAPK11	CMGC	MAPK	CMGC_p38beta	most active			0	0
12	5607	MAP2K5	STE	STE7	STE_MAP2K5	most active			0	0
13	5747	PTK2	TK	Fak	TK_FAK	most active	6		14	2.78571
14	6714	SRC	TK	Src	TK_Src	most active	9		24	3.4
15	8767	RIPK2	TKL	RIPK	TKL_RIPK2	most active			2	1.5
16	10783	NEK6	Other	NEK	Other_Nek6	most active		Y	20	3.61905
17	130399	ACVR1C	TKL	STKR	TKL_ALK7	most active	1		0	0
18	5128	CDK17	CMGC	CDK	CMGC_PCTAIRE2	most active		Y	30	1
19	1459	CSNK2A2	Other	CK2	Other_CK2alpha2	most active	2	Y	26	4.5
20	6790	STK6	Other	AUR	Other_AurA/Aur2	most active	14		0	0
21	8798	DYRK4	CMGC	DYRK	CMGC_DYRK4	most active		Y	0	0
22	9149	DYRK1B	CMGC	DYRK	CMGC_DYRK1B	most active	3	Y	1	2
23	55872	PBK	Other	TOPK	Other_PBK	most active	3		0	0
24	83983	TSSK6	CAMK	TSSK	CAMK_SSTK	most active		Y	0	0
25	65975	STK33	CAMK	CAMK-Unique	CAMK_STK33	most active	1	Y	1	2
26	11040	PIM2	CAMK	PIM	CAMK_Pim2	most active	3		0	0
27	81629	TSSK3	CAMK	TSSK	CAMK_TSSK3	most active		Y	11	1
28	57147	SCYL3	Other	SCY1	Other_SCYL3	most active		Y	5	3.2
29	51265	CDKL3	CMGC	CDKL	CMGC_CDKL3	most active		Y	1	1
30	5566	PRKACA	AGC	PKA	AGC_PKAalpha	most active	5		29	7.66667
31	57761	TRIB3	CAMK	Trbl	CAMK_Trb3	most active	1		0	0
32	8711	TNK1	TK	Ack	TK_Tnk1	most active	1		0	0
33	3656	IRAK2	TKL	IRAK	TKL_IRAK2	most active	1		0	0
34	5567	PRKACB	AGC	PKA	AGC_PKAbeta	most active	8	Y	29	6.43333
35	4751	NEK2	Other	NEK	Other_Nek2	most active	2		0	0
36	818	CAMK2G	CAMK	CAMK2	CAMK_CaMK2gamma	most active			28	3.51724
37	5894	RAF1	TKL	RAF	TKL_RAF1	most active	19		1	1
38	1019	CDK4	CMGC	CDK	CMGC_CDK4	most active	24		30	4.25806
39	3932	LCK	TK	Src	TK_Lck	most active			13	1.85714
40	1020	CDK5	CMGC	CDK	CMGC_CDK5	most active			30	3.96774
41	11329	STK38	AGC	NDR	AGC_NDR1	most active	1		14	4.73333
42	5582	PRKCG	AGC	PKC	AGC_PKCgamma	most active			9	1.9
43	1454	CSNK1E	CK1	CK1	CK1_CK1epsilon	most active	1		3	1
44	9943	OXSR1	STE	STE20	STE_OSR1	most active	1		27	6.17857
45	9262	STK17B	CAMK	DAPK	CAMK_DRAK2	most active		Y	1	5
46	5598	MAPK7	CMGC	MAPK	CMGC_ERK5	most active			2	2.5
47	5594	MAPK1	CMGC	MAPK	CMGC_ERK2	most active	15		30	7.70968
48	23012	STK38L	AGC	NDR	AGC_NDR2	most active		Y	14	5.46667
49	84254	CAMKK1	Other	CAMKK	Other_CAMKK1	most active		Y	2	1.5
50	7525	YES1	TK	Src	TK_Yes	most active			23	2.45833
51	5590	PRKCZ	AGC	PKC	AGC_PKCzeta	most active	4		0	0
52	415116	PIM3	CAMK	PIM	CAMK_Pim3	most active			0	0
53	814	CAMK4	CAMK	CAMK1	CAMK_CaMK4	high	2		1	7
54	699	BUB1	Other	BUB	Other_Bub1	high	3		0	0
55	1263	PLK3	Other	PLK	Other_PLK3	high			0	0
56	10769	PLK2	Other	PLK	Other_PLK2	high	6		0	0
57	79934	ADCK4	Atypical	ABC1	Atypical_ADCK4	high		Y	0	0
58	23604	DAPK2	CAMK	DAPK	CAMK_DAPK2	high	1		0	0
59	5159	PDGFRB	TK	PDGFR	TK_PDGFRbeta	high	6		23	4
60	10733	PLK4	Other	PLK	Other_PLK4	high			0	0
61	1022	CDK7	CMGC	CDK	CMGC_CDK7	high			9	2.88889
62	5579	PRKCB1	AGC	PKC	AGC_PKCbeta	high	6		19	4.6
63	2011	MARK2	CAMK	CAMKL	CAMK_MARK2	high	2		7	1.625
64	6788	STK3	STE	STE20	STE_MST2	high		Y	20	3.28571
65	6885	MAP3K7	TKL	MLK	TKL_TAK1	high	1		2	2
66	5588	PRKCQ	AGC	PKC	AGC_PKCtheta	high	3	Y	5	1.8
67	207	AKT1	AGC	AKT	AGC_Akt1/PKBalpha	high	61		23	4.45833
68	7535	ZAP70	TK	Syk	TK_ZAP70	high			4	4.25
69	657	BMPR1A	TKL	STKR	TKL_BMPR1A	high	11		0	0
70	51347	TAOK3	STE	STE20	STE_TAO3	high	2		15	3
71	816	CAMK2B	CAMK	CAMK2	CAMK_CaMK2beta	high	1		22	3.3913
72	5129	CDK18	CMGC	CDK	CMGC_PCTAIRE3	high		Y	30	1.03226
73	1445	CSK	TK	Csk	TK_CSK	high			25	4.69231
74	1457	CSNK2A1	Other	CK2	Other_CK2alpha1	high	3		27	6.14286
75	51701	NLK	CMGC	MAPK	CMGC_NLK	high	1		0	0
76	65018	PINK1	Other	NKF2	Other_PINK1	high	2		0	0
77	11200	CHEK2	CAMK	RAD53	CAMK_CHK2	high	37		0	0
78	5871	MAP4K2	STE	STE20	STE_GCK	high			1	6
79	10298	PAK4	STE	STE20	STE_PAK4	high			4	2.5
80	166614	DCAMKL2	CAMK	DCAMKL	CAMK_DCAMKL2	high			1	3
81	7444	VRK2	CK1	VRK	CK1_VRK2	high		Y	0	0
82	3611	ILK	TKL	MLK	TKL_ILK	high	1		26	8.96296
83	5603	MAPK13	CMGC	MAPK	CMGC_p38delta	high			11	3.90909
84	5261	PHKG2	CAMK	PHK	CAMK_PhKgamma2	high		Y	5	3.4
85	1612	DAPK1	CAMK	DAPK	CAMK_DAPK1	high	25		1	2
86	5604	MAP2K1	STE	STE7	STE_MEK1/MAP2K1	high	12		30	7.12903
87	122011	CSNK1A1L	CK1	CK1	CK1_CK1alpha2	high	1	Y	19	1.61111
88	6794	STK11	CAMK	CAMKL	CAMK_Lkb1	high	31		0	0
89	10494	STK25	STE	STE20	STE_YSK1	high			21	2.85714
90	150094	SNF1LK	CAMK	CAMKL	CAMK_SIK	high	2		0	0
91	23678	SGK3	AGC	SGK	AGC_SGK3	high	1		0	0
92	51135	IRAK4	TKL	IRAK	TKL_IRAK4	high	1		11	3.27273
93	5599	MAPK8	CMGC	MAPK	CMGC_JNK1	high	5		20	2
94	4342	MOS	Other	MOS	Other_MOS	high	1		0	0
95	1111	CHEK1	CAMK	CAMKL	CAMK_CHK1	high	5		0	0
96	5606	MAP2K3	STE	STE7	STE_MKK3/MAP2K3	high	1		23	5
97	2932	GSK3B	CMGC	GSK	CMGC_GSK3beta	high	3		20	4
98	3985	LIMK2	TKL	LISK	TKL_LIMK2	high			3	1.33333
99	5170	PDPK1	AGC	PKB	AGC_PDK1	high	7		5	2.2
100	57787	MARK4	CAMK	CAMKL	CAMK_MARK4	high	1	Y	0	0
101	4067	LYN	TK	Src	TK_Lyn	high			23	3.25
102	1452	CSNK1A1	CK1	CK1	CK1_CK1alpha	high	1		24	4.125
103	204851	HIPK1	CMGC	DYRK	CMGC_HIPK1	high	1	Y	0	0
104	85366	MYLK2	CAMK	MLCK	CAMK_skMLCK	high			1	8
105	23387	KIAA0999	CAMK	CAMKL	CAMK_QSK	high	1		0	0
106	5610	EIF2AK2	Other	PEK	Other_PKR	high	2		22	5.04348
107	2261	FGFR3	TK	FGFR	TK_FGFR3	high	24		2	1
108	94	ACVRL1	TKL	STKR	TKL_ALK1	high			1	3
109	29904	EEF2K	Atypical	Alpha	Atypical_EEF2K	high	1	Y	7	3
110	6198	RPS6KB1	AGC	RSK	AGC_p70S6K	high	2		8	1.22222
111	9252	RPS6KA5	AGC	RSK	AGC_MSK1	high			0	0
112	5568	PRKACG	AGC	PKA	AGC_PKAgamma	high		Y	25	3.76923
113	4752	NEK3	Other	NEK	Other_Nek3	high		Y	0	0
114	7867	MAPKAPK3	CAMK	MAPKAPK	CAMK_MAPKAPK3	high	1		19	3.45
115	53944	CSNK1G1	CK1	CK1	CK1_CK1gamma1	high		Y	23	2.25
116	5058	PAK1	STE	STE20	STE_PAK1	high	12		28	3.31034
117	1021	CDK6	CMGC	CDK	CMGC_CDK6	high	22		30	2.03226
118	815	CAMK2A	CAMK	CAMK2	CAMK_CaMK2alpha	high			28	3
119	79012	CAMKV	CAMK	CAMK-Unique	CAMK_VACAMKL	high	2	Y	0	0
120	8550	MAPKAPK5	CAMK	MAPKAPK	CAMK_MAPKAPK5	high			0	0
121	9212	AURKB	Other	AUR	Other_AurB/Aur1	high	3		0	0
122	6197	RPS6KA3	AGC	RSK	AGC_RSK2	high	4		26	4.88889
123	1196	CLK2	CMGC	CLK	CMGC_CLK2	high			0	0
124	1025	CDK9	CMGC	CDK	CMGC_CDK9	high			30	1.80645
125	5127	CDK16	CMGC	CDK	CMGC_PCTAIRE1	high		Y	30	1
126	817	CAMK2D	CAMK	CAMK2	CAMK_CaMK2delta	high	2		30	4.43333
127	208	AKT2	AGC	AKT	AGC_Akt2/PKBbeta	high	17		22	3.17391
128	57172	CAMK1G	CAMK	CAMK1	CAMK_CaMK1gamma	high	1	Y	0	0
129	5292	PIM1	CAMK	PIM	CAMK_Pim1	high	10		1	3
130	29959	NRBP1	Other	NRBP	Other_NRBP1	high	1		16	4.75
131	6446	SGK	AGC	SGK	AGC_SGK1	high	8		7	1
132	5609	MAP2K7	STE	STE7	STE_MAP2K7	high	7		2	3.5
133	156	ADRBK1	AGC	GRK	AGC_BARK1/GRK2	high	1		22	3.34783
134	56997	CABC1	Atypical	ABC1	Atypical_ADCK3	high		Y	19	5.2
135	2444	FRK	TK	Src	TK_FRK	high			0	0
136	140609	NEK7	Other	NEK	Other_Nek7	high	1	Y	20	5.14286
137	7786	MAP3K12	TKL	MLK	TKL_DLK	high			2	1.5
138	3718	JAK3	TK	JakA	TK_JAK3	high	9		2	3
139	3702	ITK	TK	Tec	TK_ITK	high	3		0	0
140	10000	AKT3	AGC	AKT	AGC_Akt3/PKBgamma	high	2		9	3.7
141	4296	MAP3K11	TKL	MLK	TKL_MLK3	high			3	1
142	282974	STK32C	AGC	YANK	AGC_YANK3	high	1	Y	0	0
143	369	ARAF	TKL	RAF	TKL_ARAF	high	6		3	2.33333
144	2931	GSK3A	CMGC	GSK	CMGC_GSK3alpha	high			17	3.22222
145	5592	PRKG1	AGC	PKG	AGC_PKG1	high	2		20	5.38095
146	558	AXL	TK	Axl	TK_Axl	high	9		3	1
147	6850	SYK	TK	Syk	TK_Syk	high	4		13	4.21429
148	6196	RPS6KA2	AGC	RSK	AGC_RSK1/p90RSK	high	2		22	2.52174
149	56924	PAK6	STE	STE20	STE_PAK6	high	3	Y	0	0
150	30849	PIK3R4	Other	VPS15	Other_PIK3R4	high	1		15	3.13333
151	27347	STK39	STE	STE20	STE_STLK3	moderate	1		15	4
152	659	BMPR2	TKL	STKR	TKL_BMPR2	moderate	4		0	0
153	84197	FLJ23356	Other	Other-Unique	Other_SgK196	moderate	1	Y	1	5
154	5596	MAPK4	CMGC	MAPK	CMGC_ERK4	moderate		Y	25	1.38462
155	11183	MAP4K5	STE	STE20	STE_KHS1	moderate			4	1.6
156	8558	CDK10	CMGC	CDK	CMGC_CDK10	moderate		Y	0	0
157	57143	ADCK1	Atypical	ABC1	Atypical_ADCK1	moderate		Y	1	2
158	4145	MATK	TK	Csk	TK_CTK	moderate	2		2	2.5
159	5585	PKN1	AGC	PKN	AGC_PKN1	moderate	3		17	3.16667
160	1453	CSNK1D	CK1	CK1	CK1_CK1delta	moderate	1		3	1.66667
161	8536	CAMK1	CAMK	CAMK1	CAMK_CaMK1alpha	moderate	1		22	3.52174
162	4638	MYLK	CAMK	MLCK	CAMK_smMLCK	moderate	4		30	7.3
163	7443	VRK1	CK1	VRK	CK1_VRK1	moderate			6	4.57143
164	1969	EPHA2	TK	Eph	TK_EphA2	moderate	2		16	1.9375
165	701	BUB1B	Other	BUB	Other_BubR1	moderate	11		0	0
166	55437	ALS2CR2	STE	STE20	STE_STLK6	moderate	1		0	0
167	284086	NEK8	Other	NEK	Other_Nek8	moderate		Y	12	1.33333
168	8428	STK24	STE	STE20	STE_MST3	moderate			26	4.38462
169	2870	GRK6	AGC	GRK	AGC_GRK6	moderate	2		3	2.66667
170	5562	PRKAA1	CAMK	CAMKL	CAMK_AMPKalpha1	moderate	4		21	4.72727
171	11213	IRAK3	TKL	IRAK	TKL_IRAK3	moderate			0	0
172	10110	SGK2	AGC	SGK	AGC_SGK2	moderate	1		7	1
173	27102	EIF2AK1	Other	PEK	Other_HRI	moderate	1		0	0
174	149420	PDIK1L	Other	NKF4	Other_CLIK1L	moderate		Y	0	0
175	54986	ULK4	Other	ULK	Other_ULK4	moderate	1	Y	0	0
176	2868	GRK4	AGC	GRK	AGC_GRK4	moderate			1	1
177	167359	MGC42105	CAMK	CAMKL	CAMK_NIM1	moderate	1	Y	0	0
178	695	BTK	TK	Tec	TK_BTK	moderate	6		18	1.63158
179	640	BLK	TK	Src	TK_BLK	moderate			1	2
180	7272	TTK	Other	TTK	Other_TTK	moderate	3		1	2
181	10420	TESK2	TKL	LISK	TKL_TESK2	moderate	1	Y	0	0
182	57118	CAMK1D	CAMK	CAMK1	CAMK_CaMK1delta	moderate		Y	0	0
183	5601	MAPK9	CMGC	MAPK	CMGC_JNK2	moderate	3		31	3.93548
184	10461	MERTK	TK	Axl	TK_Mer	moderate	6		2	2.5
185	83942	TSSK1	CAMK	TSSK	CAMK_TSSK1	moderate		Y	1	2
186	9874	TLK1	Other	TLK	Other_TLK1	moderate	1	Y	1	2
187	6733	SRPK2	CMGC	SRPK	CMGC_SRPK2	moderate	1		4	2.25
188	5605	MAP2K2	STE	STE7	STE_MEK2/MAP2K2	moderate	6		30	6.96774
189	5062	PAK2	STE	STE20	STE_PAK2	moderate			29	5.13333
190	29110	TBK1	Other	IKK	Other_TBK1	moderate	1		17	4.05556
191	1198	CLK3	CMGC	CLK	CMGC_CLK3	moderate		Y	1	2
192	51776	ZAK	TKL	MLK	TKL_ZAK	moderate			11	4.25
193	8317	CDC7	Other	CDC7	Other_CDC7	moderate			0	0
194	7297	TYK2	TK	JakA	TK_Tyk2	moderate	4		3	1.33333
195	8445	DYRK2	CMGC	DYRK	CMGC_DYRK2	moderate	2	Y	0	0
196	5597	MAPK6	CMGC	MAPK	CMGC_ERK3	moderate			25	1.38462
197	658	BMPR1B	TKL	STKR	TKL_BMPR1B	moderate	3		0	0
198	6416	MAP2K4	STE	STE7	STE_SEK1/MAP2K4	moderate	12		21	4.13636
199	269	AMHR2	TKL	STKR	TKL_MISR2	moderate			0	0
200	90	ACVR1	TKL	STKR	TKL_ALK2	moderate	22		0	0
201	146057	TTBK2	CK1	TTBK	CK1_TTBK2	moderate	1	Y	0	0
202	5608	MAP2K6	STE	STE7	STE_MKK6/MAP2K6	moderate	1		21	3.81818
203	5563	PRKAA2	CAMK	CAMKL	CAMK_AMPKalpha2	moderate	2		10	3.18182
204	7048	TGFBR2	TKL	STKR	TKL_TGFbetaR2	moderate	23		0	0
205	79858	NEK11	Other	NEK	Other_Nek11	moderate	1	Y	0	0
206	10188	TNK2	TK	Ack	TK_Ack	moderate	6		0	0
207	147746	HIPK4	CMGC	DYRK	CMGC_HIPK4	moderate		Y	0	0
208	440275	EIF2AK4	Other	PEK	Other_GCN2	moderate	2		4	1.75
209	1326	MAP3K8	STE	STE-Unique	STE_COT	moderate	1		0	0
210	22848	AAK1	Other	NAK	Other_AAK1	moderate			8	3.55556
211	55351	STK32B	AGC	YANK	AGC_YANK2	moderate	1	Y	0	0
212	5753	PTK6	TK	Src	TK_Brk	moderate			3	1.5
213	22858	ICK	CMGC	RCK	CMGC_ICK	moderate	1	Y	0	0
214	93627	MGC16169	Other	TBCK	Other_TBCK	moderate	2	Y	10	2.9
215	65061	ALS2CR7	CMGC	CDK	CMGC_PFTAIRE2	moderate	2	Y	30	1
216	91	ACVR1B	TKL	STKR	TKL_ALK4	moderate			0	0
217	660	BMX	TK	Tec	TK_Etk/BMX	moderate	1		0	0
218	2242	FES	TK	Fer	TK_Fes	moderate			10	3.54545
219	5347	PLK1	Other	PLK	Other_PLK1	moderate	6		0	0
220	5584	PRKCI	AGC	PKC	AGC_PKCiota	moderate	1		11	3.58333
221	6041	RNASEL	Other	Other-Unique	Other_RNAseL	moderate	3	Y	6	2.66667
222	7075	TIE1	TK	Tie	TK_TIE1	moderate			0	0
223	92	ACVR2A	TKL	STKR	TKL_ActR2	moderate	1		0	0
224	27	ABL2	TK	Abl	TK_Arg	moderate			1	1
225	6195	RPS6KA1	AGC	RSK	AGC_RSK3	moderate	1		26	4.03704
226	10922	FASTK	Atypical	FAST	Atypical_FASTK	moderate	1		0	0
227	81788	NUAK2	CAMK	CAMKL	CAMK_NuaK2	moderate	1	Y	0	0
228	9020	MAP3K14	STE	STE-Unique	STE_NIK	moderate	1	Y	0	0
229	3717	JAK2	TK	JakA	TK_JAK2	moderate	17		8	1.125
230	83931	STK40	CAMK	CAMK-Unique	CAMK_SgK495	moderate	1	Y	0	0
231	8986	RPS6KA4	AGC	RSK	AGC_MSK2	moderate	1		18	1.47368
232	4117	MAK	CMGC	RCK	CMGC_MAK	moderate	1		0	0
233	2185	PTK2B	TK	Fak	TK_PYK2	moderate	2		10	2
234	8444	DYRK3	CMGC	DYRK	CMGC_DYRK3	moderate		Y	0	0
235	7294	TXK	TK	Tec	TK_TXK	moderate			0	0
236	26576	STK23	CMGC	SRPK	CMGC_MSSK1	moderate		Y	1	1
237	1024	CDK8	CMGC	CDK	CMGC_CDK8	moderate	1		0	0
238	9641	IKBKE	Other	IKK	Other_IKKepsilon	moderate			0	0
239	5602	MAPK10	CMGC	MAPK	CMGC_JNK3	moderate			22	2.3913
240	3480	IGF1R	TK	InsR	TK_IGF1R	moderate	9		7	2.28571
241	29941	PKN3	AGC	PKN	AGC_PKN3	moderate		Y	2	1
242	91807	MLCK	CAMK	MLCK	CAMK_caMLCK	moderate	1		2	7
243	2260	FGFR1	TK	FGFR	TK_FGFR1	moderate	35		0	0
244	1195	CLK1	CMGC	CLK	CMGC_CLK1	moderate			1	2
245	83694	RPS6KL1	AGC	RSKL	AGC_RSKL2	moderate		Y	0	0
246	7010	TEK	TK	Tie	TK_TIE2	moderate	8		1	1
247	2264	FGFR4	TK	FGFR	TK_FGFR4	moderate	4		2	1
248	8576	STK16	Other	NAK	Other_MPSK1	moderate			2	3
249	8569	MKNK1	CAMK	MAPKAPK	CAMK_MNK1	moderate		Y	0	0
250	7006	TEC	TK	Tec	TK_TEC	moderate			0	0
251	57144	PAK5	STE	STE20	STE_PAK5	moderate	3	Y	0	0
252	7301	TYRO3	TK	Axl	TK_Tyro3/Sky	moderate			1	4
253	7016	TESK1	TKL	LISK	TKL_TESK1	moderate	1	Y	0	0
254	11011	TLK2	Other	TLK	Other_TLK2	moderate	1	Y	2	1.5
255	2047	EPHB1	TK	Eph	TK_EphB1	moderate	2		15	1
256	93	ACVR2B	TKL	STKR	TKL_ActR2B	moderate			0	0
257	6300	MAPK12	CMGC	MAPK	CMGC_p38gamma	moderate			3	6.33333
258	28951	TRIB2	CAMK	Trbl	CAMK_Trb2	moderate			0	0
259	1455	CSNK1G2	CK1	CK1	CK1_CK1gamma2	moderate		Y	1	1
260	10645	CAMKK2	Other	CAMKK	Other_CAMKK2	moderate	4	Y	2	2
261	85481	PSKH2	CAMK	PSK	CAMK_PSKH2	moderate	1	Y	0	0
262	9748	SLK	STE	STE20	STE_SLK	moderate	2		26	5.23077
263	27330	RPS6KA6	AGC	RSK	AGC_RSK4	moderate	2		23	1.58333
264	55589	BMP2K	Other	NAK	Other_BIKE	moderate	1		2	1.5
265	1456	CSNK1G3	CK1	CK1	CK1_CK1gamma3	moderate		Y	1	1
266	5595	MAPK3	CMGC	MAPK	CMGC_ERK1	moderate	15		30	6.7
